# Supplementary material for: Tert-Butylhydroquinone (TBHQ) Suppresses LPS- and Poly (I:C)-Induced RAW 264.7 Macrophage Activation Through Reduced NF-κB/Type 1 Interferon and Enhanced Antioxidant-Related Pathways
Source: Toxics. 2025 Oct 16;13(10):883. doi: 10.3390/toxics13100883 (PMC12568040; doi:10.3390/toxics13100883)
Supplement: Supplementary file 1 [file toxics-13-00883-s001.zip]

Archive with 1 entries (1 files):
- toxics-3887691-supplementary.pdf
